# Supplementary material for: Contrasting Disease Progression, Microglia Reactivity, Tolerance, and Resistance to Toxoplasma gondii Infection in Two Mouse Strains
Source: Biomedicines. 2024 Jun 26;12(7):1420. doi: 10.3390/biomedicines12071420 (PMC11274029; doi:10.3390/biomedicines12071420)
Supplement: Supplementary file 1 [file biomedicines-12-01420-s001.zip]

Archive with 2 entries (2 files):
- Supplementary Figure S1 .pdf
- Supplementary Figure S2.pdf
